# Supplementary material for: Taxonomic review of the genus Dirrhagofarsus in Korea (Coleoptera, Eucnemidae)
Source: Zookeys. 2018 Aug 13;(781):97–108. doi: 10.3897/zookeys.781.22335 (PMC6160867; doi:10.3897/zookeys.781.22335)
Supplement: XML Treatment for Dirrhagofarsus [file zookeys.781.22335-treatment1.xml]

<!DOCTYPE tp:taxon-treatment
  PUBLIC "-//TaxonX//DTD Taxonomic Treatment Publishing DTD v0 20100105//EN" "tax-treatment-NSO.dtd">
<tp:taxon-treatment xmlns:tp="http://www.plazi.org/taxpub"><tp:treatment-meta><kwd-group><label>Taxon classification</label><kwd><named-content xmlns:xlink="http://www.w3.org/1999/xlink" content-type="kingdom">Animalia</named-content></kwd><kwd><named-content xmlns:xlink="http://www.w3.org/1999/xlink" content-type="order">Coleoptera</named-content></kwd><kwd><named-content xmlns:xlink="http://www.w3.org/1999/xlink" content-type="family">Eucnemidae</named-content></kwd></kwd-group><mixed-citation publication-type="journal"><person-group><name><surname>Seung</surname><given-names>Jinbae</given-names></name><name><surname>Muona</surname><given-names>Jyrki</given-names></name><name><surname>Lee</surname><given-names>Seunghwan</given-names></name></person-group><article-title>Taxonomic review of the genus <italic><tp:taxon-name><tp:taxon-name-part taxon-name-part-type="genus" reg="Dirrhagofarsus">Dirrhagofarsus</tp:taxon-name-part></tp:taxon-name></italic> in Korea (<tp:taxon-name><tp:taxon-name-part taxon-name-part-type="order">Coleoptera</tp:taxon-name-part></tp:taxon-name>, <tp:taxon-name><tp:taxon-name-part taxon-name-part-type="family">Eucnemidae</tp:taxon-name-part></tp:taxon-name>)</article-title><source>Zookeys</source><day>13</day><month>8</month><year>2018</year><volume>2018</volume><issue>781</issue><fpage>97</fpage><lpage>108</lpage><pub-id pub-id-type="doi">10.3897/zookeys.781.22335</pub-id></mixed-citation></tp:treatment-meta><tp:nomenclature><label>Genus</label><tp:taxon-name>
                  <tp:taxon-name-part taxon-name-part-type="genus" reg="Dirrhagofarsus">Dirrhagofarsus</tp:taxon-name-part>
                </tp:taxon-name><tp:taxon-authority>Fleutiaux, 1935</tp:taxon-authority><tp:nomenclature-citation-list><tp:nomenclature-citation><tp:taxon-name>
                      <tp:taxon-name-part taxon-name-part-type="genus" reg="Dirrhagofarsus">Dirrhagofarsus</tp:taxon-name-part>
                    </tp:taxon-name><comment>Fleutiaux, 1935: 15. Type species: <tp:taxon-name><tp:taxon-name-part taxon-name-part-type="genus" reg="Microrhagus">Microrhagus</tp:taxon-name-part><tp:taxon-name-part taxon-name-part-type="species" reg="lewisi">lewisi</tp:taxon-name-part></tp:taxon-name> Fleutiaux, 1900.</comment></tp:nomenclature-citation></tp:nomenclature-citation-list></tp:nomenclature><tp:treatment-sec sec-type="diagnosis" id="SECID0EBNAC"><title>Diagnosis.</title><p>Head: vertex with transverse row of dense vestiture; frons with a pair of longitudinal carinae near compound eyes; antennae subfiliform to serrate; antennomere II shorter than IV. Prothorax: pronotum parallel-sided, about as long as wide; lateral carina divided into anterior and posterior parts; antennal grooves notosternal, parallel-sided, with lateral marginal carina. Pterothorax: elytra with strongly convex apices in lateral view; mesepimeron fused with mesepisternum; metepisternum narrow, subparallel-sided, 7–9 × longer than wide; metacoxal plate strongly expanded medially. Leg: tibiae and tarsi slender; metatarsomere I 1.5 × longer than II–IV combined; tarsal claws simple. Abdomen: ventrites connate, ventrite V sinuate and acute in ventral profile. Aedeagus: dorsoventrally compressed; median lobe bifurcate at apex; lateral lobes not fused with ventral plate, slender, narrowing apically (<xref ref-type="bibr" rid="B3">Fleutiaux 1935</xref>; <xref ref-type="bibr" rid="B10">Muona 2000</xref>, <xref ref-type="bibr" rid="B12">2011</xref>; <xref ref-type="bibr" rid="B14">Otto et al. 2014</xref>).</p></tp:treatment-sec><ref-list><ref id="B3"><mixed-citation xmlns:xlink="http://www.w3.org/1999/xlink" xlink:type="simple"><person-group><name name-style="western"><surname>Fleutiaux</surname><given-names>E</given-names></name></person-group> (<year>1935</year>) <article-title>Essai d’un genera des <tp:taxon-name>Eucnemididae</tp:taxon-name> Paléarctiques.</article-title><source>Revue Française d’Entomologie</source><volume>2</volume>: <fpage>1</fpage>–<lpage>18</lpage>.</mixed-citation></ref><ref id="B10"><mixed-citation xmlns:xlink="http://www.w3.org/1999/xlink" xlink:type="simple"><person-group><name name-style="western"><surname>Muona</surname><given-names>J</given-names></name></person-group> (<year>2000</year>) <article-title>A revision of the Nearctic <tp:taxon-name><tp:taxon-name-part taxon-name-part-type="family">Eucnemidae</tp:taxon-name-part></tp:taxon-name>.</article-title><source>Acta Zoologica Fennica</source><volume>212</volume>: <fpage>1</fpage>–<lpage>106</lpage>.</mixed-citation></ref><ref id="B12"><mixed-citation xmlns:xlink="http://www.w3.org/1999/xlink" xlink:type="simple"><person-group><name name-style="western"><surname>Muona</surname><given-names>J</given-names></name></person-group> (<year>2011</year>) <tp:taxon-name><tp:taxon-name-part taxon-name-part-type="family">Eucnemidae</tp:taxon-name-part></tp:taxon-name>.info. Finnish Museum of Natural History. <ext-link xlink:type="simple" ext-link-type="uri" xlink:href="http://dol.luomus.fi:8080/">http://dol.luomus.fi:8080/</ext-link> [Accessed: 30 December 2016]</mixed-citation></ref><ref id="B14"><mixed-citation xmlns:xlink="http://www.w3.org/1999/xlink" xlink:type="simple"><person-group><name name-style="western"><surname>Otto</surname><given-names>RL</given-names></name><name name-style="western"><surname>Muona</surname><given-names>J</given-names></name><name name-style="western"><surname>McClarin</surname><given-names>J</given-names></name></person-group> (<year>2014</year>) <article-title>Description of <italic><tp:taxon-name><tp:taxon-name-part taxon-name-part-type="genus">Dirrhagofarsus</tp:taxon-name-part><tp:taxon-name-part taxon-name-part-type="species">ernae</tp:taxon-name-part></tp:taxon-name></italic> n. sp. with a key to the known <italic><tp:taxon-name><tp:taxon-name-part taxon-name-part-type="genus">Dirrhagofarsus</tp:taxon-name-part></tp:taxon-name></italic> species (<tp:taxon-name><tp:taxon-name-part taxon-name-part-type="order">Coleoptera</tp:taxon-name-part></tp:taxon-name>: <tp:taxon-name><tp:taxon-name-part taxon-name-part-type="family">Eucnemidae</tp:taxon-name-part></tp:taxon-name>).</article-title><source>Zootaxa</source><volume>3878</volume>: <fpage>179</fpage>–<lpage>184</lpage>. <ext-link xlink:type="simple" ext-link-type="doi" xlink:href="10.11646/zootaxa.3878.2.4">https://doi.org/10.11646/zootaxa.3878.2.4</ext-link></mixed-citation></ref></ref-list></tp:taxon-treatment>
