# Supplementary material for: Taxonomic review of the genus Dirrhagofarsus in Korea (Coleoptera, Eucnemidae)
Source: Zookeys. 2018 Aug 13;(781):97–108. doi: 10.3897/zookeys.781.22335 (PMC6160867; doi:10.3897/zookeys.781.22335)
Supplement: XML Treatment for Dirrhagofarsus lewisi [file zookeys.781.22335-treatment2.xml]

<!DOCTYPE tp:taxon-treatment
  PUBLIC "-//TaxonX//DTD Taxonomic Treatment Publishing DTD v0 20100105//EN" "tax-treatment-NSO.dtd">
<tp:taxon-treatment xmlns:tp="http://www.plazi.org/taxpub"><tp:treatment-meta><kwd-group><label>Taxon classification</label><kwd><named-content xmlns:xlink="http://www.w3.org/1999/xlink" content-type="kingdom">Animalia</named-content></kwd><kwd><named-content xmlns:xlink="http://www.w3.org/1999/xlink" content-type="order">Coleoptera</named-content></kwd><kwd><named-content xmlns:xlink="http://www.w3.org/1999/xlink" content-type="family">Eucnemidae</named-content></kwd></kwd-group><mixed-citation publication-type="journal"><person-group><name><surname>Seung</surname><given-names>Jinbae</given-names></name><name><surname>Muona</surname><given-names>Jyrki</given-names></name><name><surname>Lee</surname><given-names>Seunghwan</given-names></name></person-group><article-title>Taxonomic review of the genus <italic><tp:taxon-name><tp:taxon-name-part taxon-name-part-type="genus" reg="Dirrhagofarsus">Dirrhagofarsus</tp:taxon-name-part></tp:taxon-name></italic> in Korea (<tp:taxon-name><tp:taxon-name-part taxon-name-part-type="order">Coleoptera</tp:taxon-name-part></tp:taxon-name>, <tp:taxon-name><tp:taxon-name-part taxon-name-part-type="family">Eucnemidae</tp:taxon-name-part></tp:taxon-name>)</article-title><source>Zookeys</source><day>13</day><month>8</month><year>2018</year><volume>2018</volume><issue>781</issue><fpage>97</fpage><lpage>108</lpage><pub-id pub-id-type="doi">10.3897/zookeys.781.22335</pub-id></mixed-citation></tp:treatment-meta><tp:nomenclature><tp:taxon-name>
                    <tp:taxon-name-part taxon-name-part-type="genus" reg="Dirrhagofarsus">Dirrhagofarsus</tp:taxon-name-part>
                    <tp:taxon-name-part taxon-name-part-type="species" reg="lewisi">lewisi</tp:taxon-name-part>
                  </tp:taxon-name><tp:taxon-authority>(Fleutiaux, 1900)</tp:taxon-authority><xref ref-type="fig" rid="F1">Figure 1</xref><tp:nomenclature-citation-list><tp:nomenclature-citation><tp:taxon-name>
                        <tp:taxon-name-part taxon-name-part-type="genus" reg="Microrhagus">Microrhagus</tp:taxon-name-part>
                        <tp:taxon-name-part taxon-name-part-type="species" reg="lewisi">lewisi</tp:taxon-name-part>
                      </tp:taxon-name><comment>Fleutiaux, 1900: 358.</comment></tp:nomenclature-citation><tp:nomenclature-citation><tp:taxon-name>
                        <tp:taxon-name-part taxon-name-part-type="genus" reg="Dirrhagus">Dirrhagus</tp:taxon-name-part>
                        <tp:taxon-name-part taxon-name-part-type="species" reg="lewisi">lewisi</tp:taxon-name-part>
                      </tp:taxon-name><comment>Fleutiaux, 1923: 308.</comment></tp:nomenclature-citation><tp:nomenclature-citation><tp:taxon-name>
                        <tp:taxon-name-part taxon-name-part-type="genus" reg="Dirrhagofarsus">Dirrhagofarsus</tp:taxon-name-part>
                        <tp:taxon-name-part taxon-name-part-type="species" reg="lewisi">lewisi</tp:taxon-name-part>
                      </tp:taxon-name><comment>Fleutiaux, 1935: 16.</comment></tp:nomenclature-citation></tp:nomenclature-citation-list></tp:nomenclature><tp:treatment-sec sec-type="diagnosis" id="SECID0EPEAE"><title>Diagnosis.</title><p>Body: mostly coloured dark brown. Head: frons simple, without medio-longitudinal carina; anterior edge of frontoclypeal region 2.7 × wider than distance between antennal sockets in female; antennomere III 1.3 × longer than IV in female. Pronotum: anterolateral carina one-fifth as long as pronotum; posterolateral carina four-fifths as long as pronotum. Pterothorax: elytra 2.65 × longer than combined width, apices with strongly convex apices in lateral view. Leg: metatarsomere II 1.6 × longer than III, as long as V.</p></tp:treatment-sec><tp:treatment-sec sec-type="redescription" id="SECID0EUEAE"><title>Redescription.</title><p><bold>Female</bold> (Fig. <xref ref-type="fig" rid="F1">1A–C</xref>) 6.1–7.7 mm long and 1.7–2.2 mm wide. <bold>Body</bold> brown to dark brown; antennae and legs red-brown; surface weakly glossy, covered with yellow-brown pubescence. <bold>Head</bold> deeply inserted into prothorax, barely visible in dorsal view; surface coarse, with circular, irregularly sized and spaced punctures, more rugose near occiput and frontoclypeal region; frons simple, without medio-longitudinal carina; frontoclypeal region (Fig. <xref ref-type="fig" rid="F1">1E</xref>) slightly depressed at base, obtusely trilobate at anterior edge, anterior edge 2.7 × wider than distance between antennal sockets. <bold>Antennae</bold> (Fig. <xref ref-type="fig" rid="F1">1D</xref>) weakly serrate, almost reaching abdominal ventrite II, with yellow-grey pubescence; antennomere II conical and shortest; antennomere III 2.5 × longer than II, and 1.3 × longer than IV; antennomeres IV–X subequal, slightly shortened apically; antennomere XI 2.9 × longer than wide, and 1.5 × longer than X. <bold>Pronotum</bold> as long as wide and obtusely arcuate anteriorly; surface with finer, more regularly sized and regularly spaced punctures than on head, especially anteriorly; disc with a medio-longitudinal carina at basal half; anterolateral carina one-fifth as long as pronotum; posterolateral carina four-fifths as long as pronotum; antescutellar lobe obtusely notched; pronotal posterior angles acute, exceeding posterior edge of antescutellar lobe. <bold>Scutellum</bold> straight anteriorly and evenly arcuate behind anterolateral angles, 1.1 × wider than long; surface rough, sparsely pubescent. <bold>Elytra</bold> 2.65 × longer than combined width, parallel-sided in dorsal view, and attenuate near apices; disc weakly striate, with shallow, irregularly sized and spaced punctures; several large, deep punctures present near apices; apices strongly convex in lateral view, apices pointed and raised above ventrite V (Fig. <xref ref-type="fig" rid="F1">1F</xref>). <bold>Prosternum</bold> wider than long, slightly widened anteriorly; punctures finer and more regularly spaced than on head; prosternal process gradually tapered, and curved dorsally posteriorly; hypomeron with coarse surface, with larger punctures than on prosternum; antennal grooves (Fig. <xref ref-type="fig" rid="F1">1H</xref>) well-developed, notosternal, parallel-sided, with lateral marginal carina, non-punctate. <bold>Mesoventrite</bold> with coarse surface. <bold>Metaventrite</bold> with punctures denser than on prosternum; with a weak median groove along length of metaventrite; metepisternum (Fig. <xref ref-type="fig" rid="F1">1I</xref>) slightly widened posteriorly, widest part 1.7 × wider than outer edge of metacoxal plate; metacoxal plate (Fig. <xref ref-type="fig" rid="F1">1J</xref>) medially four × longer than laterally. <bold>Legs</bold> (Fig. <xref ref-type="fig" rid="F1">1G</xref>) with metatarsomere II 1.6 × longer than III, as long as V. <bold>Abdomen</bold> with denser punctures than on metaventrite (Fig. <xref ref-type="fig" rid="F1">1K</xref>). <bold>Male</bold>. Not examined.</p><fig id="F1" position="float" orientation="portrait"><label>Figure 1.</label><caption><p><italic><tp:taxon-name><tp:taxon-name-part taxon-name-part-type="genus" reg="Dirrhagofarsus">Dirrhagofarsus</tp:taxon-name-part><tp:taxon-name-part taxon-name-part-type="species" reg="lewisi">lewisi</tp:taxon-name-part></tp:taxon-name></italic> (Fleutiaux, 1900). female. <bold>A</bold> dorsal habitus; <bold>B</bold> ventral habitus <bold>C</bold> lateral habitus <bold>D</bold> antenna <bold>E</bold> frons <bold>F</bold> elytral apex in lateral view <bold>G</bold> metatarsus <bold>H</bold> hypomeron <bold>I</bold> metepisternum <bold>J</bold> metacoxal plate <bold>K</bold> abdominal ventrite V. Scale bar: 1 mm (<bold>A–D</bold>); 0.5 mm (<bold>E–K</bold>).</p></caption><graphic xmlns:xlink="http://www.w3.org/1999/xlink" xlink:href="zookeys-781-097-g001.jpg" position="float" orientation="portrait" xlink:type="simple" id="oo_223022.jpg"/></fig></tp:treatment-sec><tp:treatment-sec sec-type="material" id="SECID0EKIAE"><title>Specimens examined.</title><p><bold>Gyeonggi-Do</bold> 1♀, Mt. Bara, Hagui-dong, Uiwang-si, <named-content xmlns:xlink="http://www.w3.org/1999/xlink" content-type="dwc:verbatimCoordinates" xlink:type="simple"><named-content content-type="geo-json" specific-use="{&#34;type&#34;:&#34;Point&#34;,&#34;coordinates&#34;:[127.022833,37.372333]}" id="NCID0EVIAE" xlink:type="simple">N37°22.34', E127°1.37'</named-content></named-content>, 189m alt., light trap, 22 June 2015, J. B. Seung leg. (<abbrev xmlns:xlink="http://www.w3.org/1999/xlink" xlink:title="Seoul National University" id="ABBRID0E1IAE" xlink:type="simple">SNU</abbrev>); <bold>Gangwon-Do</bold> 1♀, Beopheung-ri, Suju-myeon, Yeongwol-gun, <named-content xmlns:xlink="http://www.w3.org/1999/xlink" content-type="dwc:verbatimCoordinates" xlink:type="simple"><named-content content-type="geo-json" specific-use="{&#34;type&#34;:&#34;Point&#34;,&#34;coordinates&#34;:[128.254333,37.378167]}" id="NCID0EDJAE" xlink:type="simple">N37°22.69', E128°15.26'</named-content></named-content>, 550m alt., flight intercept trap, 03–16 July 2015, leg. Seung and Lee leg. (<abbrev xmlns:xlink="http://www.w3.org/1999/xlink" xlink:title="Seoul National University" id="ABBRID0EIJAE" xlink:type="simple">SNU</abbrev>); 1♀, Seorim-ri, Seo-myeon, Yangyang-gun, <named-content xmlns:xlink="http://www.w3.org/1999/xlink" content-type="dwc:verbatimCoordinates" xlink:type="simple"><named-content content-type="geo-json" specific-use="{&#34;type&#34;:&#34;Point&#34;,&#34;coordinates&#34;:[128.519500,37.944333]}" id="NCID0EPJAE" xlink:type="simple">N37°56.66', E128°31.17'</named-content></named-content>, 292m alt., 09 July 2016, S. H. Lee leg. (<abbrev xmlns:xlink="http://www.w3.org/1999/xlink" xlink:title="Seoul National University" id="ABBRID0EUJAE" xlink:type="simple">SNU</abbrev>); <bold>Jeollanam-Do</bold> 1♀, Jungdae-ri, Ganjeon-myeon, Gurye-gun, <named-content xmlns:xlink="http://www.w3.org/1999/xlink" content-type="dwc:verbatimCoordinates" xlink:type="simple"><named-content content-type="geo-json" specific-use="{&#34;type&#34;:&#34;Point&#34;,&#34;coordinates&#34;:[127.598333,35.107333]}" id="NCID0E4JAE" xlink:type="simple">N35°6.44', E127°35.90'</named-content></named-content>, 668m alt., flight intercept trap, 04–15 July 2016, Seung and Lee leg. (<abbrev xmlns:xlink="http://www.w3.org/1999/xlink" xlink:title="Seoul National University" id="ABBRID0ECKAE" xlink:type="simple">SNU</abbrev>).</p></tp:treatment-sec><tp:treatment-sec sec-type="distribution" id="SECID0EGKAE"><title>Distribution.</title><p>Korea (New record), Japan, Nearctic Region (USA).</p></tp:treatment-sec><tp:treatment-sec sec-type="remarks" id="SECID0ELKAE"><title>Remarks.</title><p>A female individual of <italic><tp:taxon-name><tp:taxon-name-part taxon-name-part-type="genus" reg="Dirrhagofarsus">Dirrhagofarsus</tp:taxon-name-part><tp:taxon-name-part taxon-name-part-type="species" reg="lewisi">lewisi</tp:taxon-name-part></tp:taxon-name></italic> is observed under bark of rotten fallen tree. Additionally, they were rarely collected at light traps. They were observed clicking as well as flying and running.</p></tp:treatment-sec></tp:taxon-treatment>
