# Supplementary material for: Taxonomic review of the genus Dirrhagofarsus in Korea (Coleoptera, Eucnemidae)
Source: Zookeys. 2018 Aug 13;(781):97–108. doi: 10.3897/zookeys.781.22335 (PMC6160867; doi:10.3897/zookeys.781.22335)
Supplement: XML Treatment for Dirrhagofarsus modestus [file zookeys.781.22335-treatment3.xml]

<!DOCTYPE tp:taxon-treatment
  PUBLIC "-//TaxonX//DTD Taxonomic Treatment Publishing DTD v0 20100105//EN" "tax-treatment-NSO.dtd">
<tp:taxon-treatment xmlns:tp="http://www.plazi.org/taxpub"><tp:treatment-meta><kwd-group><label>Taxon classification</label><kwd><named-content xmlns:xlink="http://www.w3.org/1999/xlink" content-type="kingdom">Animalia</named-content></kwd><kwd><named-content xmlns:xlink="http://www.w3.org/1999/xlink" content-type="order">Coleoptera</named-content></kwd><kwd><named-content xmlns:xlink="http://www.w3.org/1999/xlink" content-type="family">Eucnemidae</named-content></kwd></kwd-group><mixed-citation publication-type="journal"><person-group><name><surname>Seung</surname><given-names>Jinbae</given-names></name><name><surname>Muona</surname><given-names>Jyrki</given-names></name><name><surname>Lee</surname><given-names>Seunghwan</given-names></name></person-group><article-title>Taxonomic review of the genus <italic><tp:taxon-name><tp:taxon-name-part taxon-name-part-type="genus" reg="Dirrhagofarsus">Dirrhagofarsus</tp:taxon-name-part></tp:taxon-name></italic> in Korea (<tp:taxon-name><tp:taxon-name-part taxon-name-part-type="order">Coleoptera</tp:taxon-name-part></tp:taxon-name>, <tp:taxon-name><tp:taxon-name-part taxon-name-part-type="family">Eucnemidae</tp:taxon-name-part></tp:taxon-name>)</article-title><source>Zookeys</source><day>13</day><month>8</month><year>2018</year><volume>2018</volume><issue>781</issue><fpage>97</fpage><lpage>108</lpage><pub-id pub-id-type="doi">10.3897/zookeys.781.22335</pub-id></mixed-citation></tp:treatment-meta><tp:nomenclature><tp:taxon-name>
                    <tp:taxon-name-part taxon-name-part-type="genus" reg="Dirrhagofarsus">Dirrhagofarsus</tp:taxon-name-part>
                    <tp:taxon-name-part taxon-name-part-type="species" reg="modestus">modestus</tp:taxon-name-part>
                  </tp:taxon-name><tp:taxon-authority>(Fleutiaux, 1923)</tp:taxon-authority><xref ref-type="fig" rid="F2">Figure 2</xref><tp:nomenclature-citation-list><tp:nomenclature-citation><tp:taxon-name>
                        <tp:taxon-name-part taxon-name-part-type="genus" reg="Dirrhagus">Dirrhagus</tp:taxon-name-part>
                        <tp:taxon-name-part taxon-name-part-type="species" reg="modestus">modestus</tp:taxon-name-part>
                      </tp:taxon-name><comment>Fleutiaux, 1923: 308.</comment></tp:nomenclature-citation><tp:nomenclature-citation><tp:taxon-name>
                        <tp:taxon-name-part taxon-name-part-type="genus" reg="Rhacopus">Rhacopus</tp:taxon-name-part>
                        <tp:taxon-name-part taxon-name-part-type="species" reg="modestus">modestus</tp:taxon-name-part>
                      </tp:taxon-name><comment>Hisamatsu, 1985: 50.</comment></tp:nomenclature-citation><tp:nomenclature-citation><tp:taxon-name>
                        <tp:taxon-name-part taxon-name-part-type="genus" reg="Dirrhagofarsus">Dirrhagofarsus</tp:taxon-name-part>
                        <tp:taxon-name-part taxon-name-part-type="species" reg="modestus">modestus</tp:taxon-name-part>
                      </tp:taxon-name><comment>Muona, 1993: 46.</comment></tp:nomenclature-citation></tp:nomenclature-citation-list></tp:nomenclature><tp:treatment-sec sec-type="diagnosis" id="SECID0EJNAE"><title>Diagnosis.</title><p>Body: mostly coloured black. Head: frons with a weak medio-longitudinal carina; anterior edge of frontoclypeal region 2.9 × wider than distance between antennal sockets in male, 2.7 × wider in female; antennomere III 1.35 × longer than IV in male, 1.7 × longer in female. Pronotum: anterolateral carina one-sixth as long as pronotum; posterolateral carina four-fifths as long as pronotum. Pterothorax: elytra 2.7 × longer than combined width, apices with fairly convex apices in lateral view. Leg: metatarsomere II 1.6 × longer than III, as long as V. Aedeagus: 5.3 × longer than wide; lateral lobes as long as median lobe, phallobase trapezoidal, one-sixth as long as aedeagus.</p></tp:treatment-sec><tp:treatment-sec sec-type="redescription" id="SECID0EONAE"><title>Redescription.</title><p><bold>Male</bold> (Fig. <xref ref-type="fig" rid="F2">2A, C–D</xref>) 4.5–5.9 mm long and 1.2–1.5 mm wide. <bold>Body</bold> black; antennae, mouthparts, anterior and posterior edge of pronotum red-brown; tibiae and tarsi brown to red-brown; surface shiny, covered with yellow-brown pubescence. <bold>Head</bold> deeply inserted into prothorax; surface coarse, with circular, irregularly sized and spaced punctures, rugose and more irregular near frontoclypeal region; frons with a weak medio-longitudinal carina; frontoclypeal region (Fig. <xref ref-type="fig" rid="F2">2G</xref>) weakly depressed at base, obtusely rounded at anterior edge, anterior edge 2.9 × wider than distance between antennal sockets. <bold>Antennae</bold> (Fig. <xref ref-type="fig" rid="F2">2E</xref>) weakly serrate, almost reaching abdominal ventrite II, with yellow-brown pubescence; antennomere II conical and shortest; antennomere III rectangular, 2.5 × longer than wide, two × wider than II, and 1.35 × longer than IV; antennomeres IV–X gradually lengthened and narrowed apically; antennomere XI 5.5 × longer than wide, and 1.7 × longer than X. <bold>Pronotum</bold> as long as wide and rounded anteriorly; surface with finer and denser punctures than on head, gradually more rugose laterally; disc with a medio-longitudinal carina at basal half; anterolateral carina one-sixth as long as pronotum; posterolateral carina approximately four-fifths as long as pronotum. <bold>Scutellum</bold> with straight anterior edge, gradually narrowed posteriorly with rounded apex; surface rough, sparsely pubescent. <bold>Elytra</bold> 2.7 × longer than combined width; disc weakly striate, with shallow, scattered punctures on intervals; several large, deep punctures present near apices; apices simply convex in lateral view in both sexes, apices blunt and contact with ventrite V (Fig. <xref ref-type="fig" rid="F2">2I</xref>). <bold>Prosternum</bold> slightly wider than long, parallel-sided; punctures more regularly spaced than on head, finer and denser at anterior and posterior regions; prosternal process gradually tapered and curved dorsally posteriorly; hypomeron with coarse surface, more irregularly sized than on prosternum; antennal grooves well-developed, notosternal, parallel-sided, with lateral marginal carina, barely punctate, and glabrous (Fig. <xref ref-type="fig" rid="F2">2J</xref>). <bold>Mesoventrite</bold> with rough surface. <bold>Metaventrite</bold> with finer, sparser, punctures than on prosternum, especially at middle; metepisternum (Fig. <xref ref-type="fig" rid="F2">2K</xref>) parallel-sided, width of posterior edge as wide as outer edge of metacoxal plate; metacoxal plate (Fig. <xref ref-type="fig" rid="F2">2L</xref>) medially four × longer than laterally. <bold>Legs</bold> (Fig. <xref ref-type="fig" rid="F2">2P</xref>) with metatarsomere II 1.6 × longer than III, as long as V. <bold>Abdomen</bold> with finer punctures than on metaventrite (Fig. <xref ref-type="fig" rid="F2">2M</xref>). <bold>Aedeagus</bold> (Fig. <xref ref-type="fig" rid="F2">2N–O</xref>) 5.3 × longer than wide; median lobe almost straight, gradually narrowed distally, deeply bifurcate at apex; endophallus reaching basal piece; lateral lobes as long as median lobe, with basally attached secondary lateral lobes; secondary lateral lobes slender, subparallel-sided, weakly pointed apically; phallobase trapezoidal, 1.25 × longer than wide and one-sixth as long as aedeagus.</p><fig id="F2" position="float" orientation="portrait"><label>Figure 2.</label><caption><p><italic><tp:taxon-name><tp:taxon-name-part taxon-name-part-type="genus" reg="Dirrhagofarsus">Dirrhagofarsus</tp:taxon-name-part><tp:taxon-name-part taxon-name-part-type="species" reg="modestus">modestus</tp:taxon-name-part></tp:taxon-name></italic> (Fleutiaux, 1923). <bold>A, C–E, G, J–P</bold> male <bold>B, F, H, I</bold> female <bold>A–B</bold> dorsal habitus <bold>C</bold> ventral habitus <bold>D</bold> lateral habitus <bold>E–F</bold> antenna <bold>G–H</bold> frons <bold>I</bold> elytral apex in lateral view <bold>J</bold> hypomeron <bold>K</bold> metepisternum <bold>L</bold> metacoxal plate <bold>M</bold> abdominal ventrite V <bold>N–O</bold> aedeagus <bold>P</bold> metatarsus. Scale bar: 1 mm (<bold>A–F</bold>); 0.5 mm (<bold>G–P</bold>).</p></caption><graphic xmlns:xlink="http://www.w3.org/1999/xlink" xlink:href="zookeys-781-097-g002.jpg" position="float" orientation="portrait" xlink:type="simple" id="oo_223023.jpg"/></fig></tp:treatment-sec><tp:treatment-sec sec-type="Sexual dimorphism" id="SECID0EORAE"><title>Sexual dimorphism.</title><p><bold>Female</bold> (Fig. <xref ref-type="fig" rid="F2">2B</xref>) can be distinguished from male by following characters: body larger and stouter, 5.2–6.8 mm long, 1.4–1.9 mm wide; base of frontoclypeal region wider, anterior edge 2.7 × wider than distance between antennal sockets (Fig. <xref ref-type="fig" rid="F2">2H</xref>); antennae (Fig. <xref ref-type="fig" rid="F2">2F</xref>) relatively shorter, almost reaching metacoxal plate; antennomere III 1.7 × longer than IV; antennomeres IV–X stouter; antennomere XI 3.3 × longer than wide.</p></tp:treatment-sec><tp:treatment-sec sec-type="material" id="SECID0ECSAE"><title>Specimens examined.</title><p><bold>Seoul-Si</bold> 7♂9♀, Mt. Gwanak, Daehak-dong, Gwanak-gu, Seoul-si, <named-content xmlns:xlink="http://www.w3.org/1999/xlink" content-type="dwc:verbatimCoordinates" xlink:type="simple"><named-content content-type="geo-json" specific-use="{&#34;type&#34;:&#34;Point&#34;,&#34;coordinates&#34;:[126.947000,37.451000]}" id="NCID0ENSAE" xlink:type="simple">N37°27.06', E126°56.82'</named-content></named-content>, 184m alt., 18 January 2016, J. B. Seung leg. (collected in overwintering larval stage, 03. iv. 2016, adult emergence) (<abbrev xmlns:xlink="http://www.w3.org/1999/xlink" xlink:title="Seoul National University" id="ABBRID0ESSAE" xlink:type="simple">SNU</abbrev>); <bold>Gyeonggi-Do</bold> 1♀, Mt. Bara, Hagui-dong, Uiwang-si, <named-content xmlns:xlink="http://www.w3.org/1999/xlink" content-type="dwc:verbatimCoordinates" xlink:type="simple"><named-content content-type="geo-json" specific-use="{&#34;type&#34;:&#34;Point&#34;,&#34;coordinates&#34;:[127.022833,37.372333]}" id="NCID0E2SAE" xlink:type="simple">N37°22.34', E127°1.37'</named-content></named-content>, 189m alt., light trap, 22 June 2015, J. B. Seung leg. (<abbrev xmlns:xlink="http://www.w3.org/1999/xlink" xlink:title="Seoul National University" id="ABBRID0EATAE" xlink:type="simple">SNU</abbrev>); 2♂1♀, Mt. Bara, Hagui-dong, Uiwang-si, <named-content xmlns:xlink="http://www.w3.org/1999/xlink" content-type="dwc:verbatimCoordinates" xlink:type="simple"><named-content content-type="geo-json" specific-use="{&#34;type&#34;:&#34;Point&#34;,&#34;coordinates&#34;:[127.022333,37.373000]}" id="NCID0EHTAE" xlink:type="simple">N37°22.38', E127°1.34'</named-content></named-content>, 174m alt., light trap, 01 June 2016, J. B. Seung leg. (<abbrev xmlns:xlink="http://www.w3.org/1999/xlink" xlink:title="Seoul National University" id="ABBRID0EMTAE" xlink:type="simple">SNU</abbrev>); <bold>Gangwond-Do</bold> 1♂, Beopheung-ri, Suju-myeon, Yeongwol-gun, <named-content xmlns:xlink="http://www.w3.org/1999/xlink" content-type="dwc:verbatimCoordinates" xlink:type="simple"><named-content content-type="geo-json" specific-use="{&#34;type&#34;:&#34;Point&#34;,&#34;coordinates&#34;:[128.254333,37.378167]}" id="NCID0EVTAE" xlink:type="simple">N37°22.69', E128°15.26'</named-content></named-content>, 550m alt., flight intercept trap, 19 June–02 July 2015, Seung and Lee leg. (<abbrev xmlns:xlink="http://www.w3.org/1999/xlink" xlink:title="Seoul National University" id="ABBRID0E1TAE" xlink:type="simple">SNU</abbrev>); 1♀, Deokgu-ri, Sangdong-eup, Yeongwol-gun, <named-content xmlns:xlink="http://www.w3.org/1999/xlink" content-type="dwc:verbatimCoordinates" xlink:type="simple"><named-content content-type="geo-json" specific-use="{&#34;type&#34;:&#34;Point&#34;,&#34;coordinates&#34;:[128.816500,37.092833]}" id="NCID0EBUAE" xlink:type="simple">N37°5.57', E128°48.99'</named-content></named-content>, 648m alt., flight intercept trap, 19 June–02 July 2015, Seung and Lee leg. (<abbrev xmlns:xlink="http://www.w3.org/1999/xlink" xlink:title="Seoul National University" id="ABBRID0EGUAE" xlink:type="simple">SNU</abbrev>); 1♀, Beopheung-ri, Suju-myeon, Yeongwol-gun, <named-content xmlns:xlink="http://www.w3.org/1999/xlink" content-type="dwc:verbatimCoordinates" xlink:type="simple"><named-content content-type="geo-json" specific-use="{&#34;type&#34;:&#34;Point&#34;,&#34;coordinates&#34;:[128.254333,37.378167]}" id="NCID0ENUAE" xlink:type="simple">N37°22.69', E128°15.26'</named-content></named-content>, 550m alt., flight intercept trap, 03–16 July 2015, leg. Seung and Lee leg. (<abbrev xmlns:xlink="http://www.w3.org/1999/xlink" xlink:title="Seoul National University" id="ABBRID0ESUAE" xlink:type="simple">SNU</abbrev>); 1♀, Hoenggye-ri, Daegwanryeong-myeon, Pyeongchang-gun, <named-content xmlns:xlink="http://www.w3.org/1999/xlink" content-type="dwc:verbatimCoordinates" xlink:type="simple"><named-content content-type="geo-json" specific-use="{&#34;type&#34;:&#34;Point&#34;,&#34;coordinates&#34;:[128.763000,37.680667]}" id="NCID0EZUAE" xlink:type="simple">N37°40.84', E128°45.78'</named-content></named-content>, 902m alt., flight intercept trap, 05–29 June 2016, Seung and Jung leg. (<abbrev xmlns:xlink="http://www.w3.org/1999/xlink" xlink:title="Seoul National University" id="ABBRID0E5UAE" xlink:type="simple">SNU</abbrev>); 3♀, Suha-ri, Daegwanryeong-myeon, Pyeongchang-gun, <named-content xmlns:xlink="http://www.w3.org/1999/xlink" content-type="dwc:verbatimCoordinates" xlink:type="simple"><named-content content-type="geo-json" specific-use="{&#34;type&#34;:&#34;Point&#34;,&#34;coordinates&#34;:[128.719833,37.610000]}" id="NCID0EFVAE" xlink:type="simple">N37°36.60', E128°43.19'</named-content></named-content>, 803m alt., flight intercept trap, 05–29 June, 2016, Seung and Jung leg. (<abbrev xmlns:xlink="http://www.w3.org/1999/xlink" xlink:title="Seoul National University" id="ABBRID0EKVAE" xlink:type="simple">SNU</abbrev>); <bold>Jeollanam-Do</bold> 2♀, Jungdae-ri, Ganjeon-myeon, Gurye-gun, <named-content xmlns:xlink="http://www.w3.org/1999/xlink" content-type="dwc:verbatimCoordinates" xlink:type="simple"><named-content content-type="geo-json" specific-use="{&#34;type&#34;:&#34;Point&#34;,&#34;coordinates&#34;:[127.598333,35.107333]}" id="NCID0ETVAE" xlink:type="simple">N35°6.44', E127°35.90'</named-content></named-content>, 668m alt., flight intercept trap, 04–15 July 2016, Seung and Lee leg. (<abbrev xmlns:xlink="http://www.w3.org/1999/xlink" xlink:title="Seoul National University" id="ABBRID0EYVAE" xlink:type="simple">SNU</abbrev>); <bold>Jeju-Do (Is.)</bold> 2♂, Gyorae gotjawal, Gyorae-ri, Jocheon-eup, Jeju-si, <named-content xmlns:xlink="http://www.w3.org/1999/xlink" content-type="dwc:verbatimCoordinates" xlink:type="simple"><named-content content-type="geo-json" specific-use="{&#34;type&#34;:&#34;Point&#34;,&#34;coordinates&#34;:[126.670167,33.439167]}" id="NCID0EBWAE" xlink:type="simple">N33°26.35', E126°40.21'</named-content></named-content>, 428m alt., flight intercept trap, 10 June–21 July 2016, Seung and Jung leg. (<abbrev xmlns:xlink="http://www.w3.org/1999/xlink" xlink:title="Seoul National University" id="ABBRID0EGWAE" xlink:type="simple">SNU</abbrev>).</p></tp:treatment-sec><tp:treatment-sec sec-type="distribution" id="SECID0EKWAE"><title>Distribution.</title><p>Korea (New record), Japan, Russia (Far East).</p></tp:treatment-sec><tp:treatment-sec sec-type="remarks" id="SECID0EPWAE"><title>Remarks.</title><p>Mature larvae of <italic><tp:taxon-name><tp:taxon-name-part taxon-name-part-type="genus" reg="Dirrhagofarsus">Dirrhagofarsus</tp:taxon-name-part><tp:taxon-name-part taxon-name-part-type="species" reg="modestus">modestus</tp:taxon-name-part></tp:taxon-name></italic> were observed in U-form in oval larval cells in standing dead <italic><tp:taxon-name><tp:taxon-name-part taxon-name-part-type="genus" reg="Alnus">Alnus</tp:taxon-name-part><tp:taxon-name-part taxon-name-part-type="species" reg="japonica">japonica</tp:taxon-name-part></tp:taxon-name></italic> (Thunb.) Steudel (<tp:taxon-name><tp:taxon-name-part taxon-name-part-type="order">Fagales</tp:taxon-name-part></tp:taxon-name>, <tp:taxon-name><tp:taxon-name-part taxon-name-part-type="family">Betulaceae</tp:taxon-name-part></tp:taxon-name>) in January. Adults emerged at the same time as eucnemid species, <italic><tp:taxon-name><tp:taxon-name-part taxon-name-part-type="genus" reg="Dirrhagofarsus">Dirrhagofarsus</tp:taxon-name-part><tp:taxon-name-part taxon-name-part-type="species" reg="unicolor">unicolor</tp:taxon-name-part></tp:taxon-name></italic> and <italic><tp:taxon-name><tp:taxon-name-part taxon-name-part-type="genus" reg="Hylis">Hylis</tp:taxon-name-part></tp:taxon-name></italic> sp. 70 days later following rearing at room temperature.They were commonly collected at light traps. They were observed clicking as well as flying and running.</p></tp:treatment-sec></tp:taxon-treatment>
