# Supplementary material for: Taxonomic review of the genus Dirrhagofarsus in Korea (Coleoptera, Eucnemidae)
Source: Zookeys. 2018 Aug 13;(781):97–108. doi: 10.3897/zookeys.781.22335 (PMC6160867; doi:10.3897/zookeys.781.22335)
Supplement: XML Treatment for Dirrhagofarsus unicolor [file zookeys.781.22335-treatment4.xml]

<!DOCTYPE tp:taxon-treatment
  PUBLIC "-//TaxonX//DTD Taxonomic Treatment Publishing DTD v0 20100105//EN" "tax-treatment-NSO.dtd">
<tp:taxon-treatment xmlns:tp="http://www.plazi.org/taxpub"><tp:treatment-meta><kwd-group><label>Taxon classification</label><kwd><named-content xmlns:xlink="http://www.w3.org/1999/xlink" content-type="kingdom">Animalia</named-content></kwd><kwd><named-content xmlns:xlink="http://www.w3.org/1999/xlink" content-type="order">Coleoptera</named-content></kwd><kwd><named-content xmlns:xlink="http://www.w3.org/1999/xlink" content-type="family">Eucnemidae</named-content></kwd></kwd-group><mixed-citation publication-type="journal"><person-group><name><surname>Seung</surname><given-names>Jinbae</given-names></name><name><surname>Muona</surname><given-names>Jyrki</given-names></name><name><surname>Lee</surname><given-names>Seunghwan</given-names></name></person-group><article-title>Taxonomic review of the genus <italic><tp:taxon-name><tp:taxon-name-part taxon-name-part-type="genus" reg="Dirrhagofarsus">Dirrhagofarsus</tp:taxon-name-part></tp:taxon-name></italic> in Korea (<tp:taxon-name><tp:taxon-name-part taxon-name-part-type="order">Coleoptera</tp:taxon-name-part></tp:taxon-name>, <tp:taxon-name><tp:taxon-name-part taxon-name-part-type="family">Eucnemidae</tp:taxon-name-part></tp:taxon-name>)</article-title><source>Zookeys</source><day>13</day><month>8</month><year>2018</year><volume>2018</volume><issue>781</issue><fpage>97</fpage><lpage>108</lpage><pub-id pub-id-type="doi">10.3897/zookeys.781.22335</pub-id></mixed-citation></tp:treatment-meta><tp:nomenclature><tp:taxon-name>
                    <tp:taxon-name-part taxon-name-part-type="genus" reg="Dirrhagofarsus">Dirrhagofarsus</tp:taxon-name-part>
                    <tp:taxon-name-part taxon-name-part-type="species" reg="unicolor">unicolor</tp:taxon-name-part>
                  </tp:taxon-name><tp:taxon-authority>(Hisamatsu, 1960), comb. n.</tp:taxon-authority><tp:taxon-status xmlns:xlink="http://www.w3.org/1999/xlink" xlink:type="simple">stat. n.</tp:taxon-status><xref ref-type="fig" rid="F3">Figure 3</xref><tp:nomenclature-citation-list><tp:nomenclature-citation><tp:taxon-name>
                        <tp:taxon-name-part taxon-name-part-type="genus" reg="Dirrhagus">Dirrhagus</tp:taxon-name-part>
                        <tp:taxon-name-part taxon-name-part-type="species" reg="modestus">modestus</tp:taxon-name-part>
                        <tp:taxon-name-part taxon-name-part-type="infraspecific-rank">f.</tp:taxon-name-part>
                        <tp:taxon-name-part taxon-name-part-type="form" reg="unicolor">unicolor</tp:taxon-name-part>
                      </tp:taxon-name><comment>Hisamatsu, 1960: 102.</comment></tp:nomenclature-citation></tp:nomenclature-citation-list></tp:nomenclature><tp:treatment-sec sec-type="diagnosis" id="SECID0EE1AE"><title>Diagnosis.</title><p>Body: mostly coloured brown. Head: frons simple, without medio-longitudinal carina; anterior edge of frontoclypeal region 3 × wider than distance between antennal sockets in male, 2.8 × wider in female; antennomere III 1.5 × longer than IV in male, 1.75 × longer in female. Pronotum: anterolateral carina one-sixth as long as pronotum; posterolateral carina four-fifths as long as pronotum. Pterothorax: elytra 2.5 × longer than combined width, apices with weakly convex apices in lateral view. Leg: metatarsomere II 1.3 × longer than III, metatarsomere V 1.2 × longer than II. Aedeagus: 4.5 × longer than wide; lateral lobes slightly longer than median lobe; phallobase rectangular, almost one-fifth as long as aedeagus.</p></tp:treatment-sec><tp:treatment-sec sec-type="redescription" id="SECID0EJ1AE"><title>Redescription.</title><p><bold>Male</bold> (Fig. <xref ref-type="fig" rid="F3">3A, C–D</xref>) 4.3–5.3 mm long and 1.2–1.5 mm wide. <bold>Body</bold> brown with yellow-brown tarsi; surface moderately glossy, covered with golden pubescence. <bold>Head</bold> moderately inserted into prothorax; surface with circular and regularly sized punctures, denser near frontoclypeal region; frons simple, without medio-longitudinal carina; frontoclypeal region (Fig. <xref ref-type="fig" rid="F3">3G</xref>) weakly depressed at base, feebly trilobate at anterior edge, anterior edge 3 × wider than distance between antennal sockets. <bold>Antennae</bold> (Fig. <xref ref-type="fig" rid="F3">3E</xref>) serrate, almost reaching metacoxal plate, with yellow-brown pubescence; antennomere II conical and shortest; antennomere III rectangular, 2.3 × longer than wide, 2 × longer than II, and 1.5 × longer than IV; antennomeres IV–X subequal, gradually narrowed apically; antennomere XI 3.8 × longer than wide, and 1.7 × longer than X. <bold>Pronotum</bold> as long as wide and arcuate anteriorly; surface rougher than head; disc weakly depressed at middle; with a short median carina at base; anterolateral carina one-sixth as long as pronotum; posterolateral carina four-fifths as long as pronotum. <bold>Scutellum</bold> triangular, 1.3 × wider than long, gradually narrowed posteriorly to slightly rounded posterior edge; surface coarse, densely pubescent. <bold>Elytra</bold> 2.5 × longer than combined width; disc barely striate, with irregularly sized and spaced punctures; several large, deep punctures present near apices; apices weakly compressed and simply rounded near sutural region in lateral view (Fig. <xref ref-type="fig" rid="F3">3I</xref>). <bold>Prosternum</bold> wider than long, parallel-sided; surface with punctures like as on head, slightly larger laterally; prosternal process gradually tapered and curved dorsally posteriorly; hypomeron with coarse surface, with punctures more irregularly sized than on prosternum; with deep pore at posterior fossae; antennal grooves (Fig. <xref ref-type="fig" rid="F3">3J</xref>) well-developed, notosternal, parallel-sided, with lateral marginal carina, barely punctate, and glabrous. <bold>Mesoventrite</bold> with coarse surface, with irregularly sized and spaced punctures. <bold>Metasventrite</bold> with punctures like as on prosternum, slightly larger and denser laterally; median groove present, not reaching anterior edge; metepisternum (Fig. <xref ref-type="fig" rid="F3">3K</xref>) slightly widened posteriorly, and widest part 1.5 × wider than outer edge of metacoxal plate; metacoxal plate (Fig. <xref ref-type="fig" rid="F3">3L</xref>) medially four × longer than laterally. <bold>Legs</bold> (Fig. <xref ref-type="fig" rid="F3">3P</xref>) with metatarsomere II 1.3 × longer than III; metatarsomere V 1.2 × longer than II; claws simple. <bold>Abdomen</bold> with denser punctures than on metaventrite (Fig. <xref ref-type="fig" rid="F3">3M</xref>). <bold>Aedeagus</bold> (Fig. <xref ref-type="fig" rid="F3">3N–O</xref>) 4.5 × longer than wide; median lobe almost straight, gradually narrowed distally, deeply and narrowly bifurcate apically; endophallus reaching basal piece; lateral lobes slightly longer than median lobe, slightly curved ventrally, with basally attached secondary lateral lobes; secondary lateral lobes subparallel-sided, weakly pointed apically; phallobase rectangular, almost one-fifth as long as aedeagus.</p><fig id="F3" position="float" orientation="portrait"><label>Figure 3.</label><caption><p><italic><tp:taxon-name><tp:taxon-name-part taxon-name-part-type="genus" reg="Dirrhagofarsus">Dirrhagofarsus</tp:taxon-name-part><tp:taxon-name-part taxon-name-part-type="species" reg="unicolor">unicolor</tp:taxon-name-part></tp:taxon-name></italic> (Hisamatsu, 1960). <bold>A, C–E, G, I–P</bold> male <bold>B, F, H</bold> female. <bold>A–B</bold> dorsal habitus <bold>C</bold> ventral habitus <bold>D</bold> lateral habitus <bold>E–F</bold> antenna <bold>G–H</bold> frons <bold>I</bold> elytral apex in lateral view <bold>J</bold> hypomeron <bold>K</bold> metepisternum <bold>L</bold> metacoxal plate <bold>M</bold> abdominal ventrite V <bold>N–O</bold> aedeagus <bold>P</bold> metatarsus. Scale bar: 1 mm (<bold>A–F</bold>); 0.5 mm (<bold>G–P</bold>).</p></caption><graphic xmlns:xlink="http://www.w3.org/1999/xlink" xlink:href="zookeys-781-097-g003.jpg" position="float" orientation="portrait" xlink:type="simple" id="oo_223024.jpg"/></fig></tp:treatment-sec><tp:treatment-sec sec-type="Sexual dimorphism" id="SECID0EJ5AE"><title>Sexual dimorphism.</title><p><bold>Female</bold> (Fig. <xref ref-type="fig" rid="F3">3B</xref>) can be distinguished from male by following characters: body slightly stouter, 4.5–5.7 mm long and 1.3–1.7 mm wide; base of frontoclypeal region slightly wider, anterior edge 2.8 × wider than distance between antennal sockets (Fig. <xref ref-type="fig" rid="F3">3H</xref>); antennomere III 1.75 × longer than IV; antennomeres IV–X stouter (Fig. <xref ref-type="fig" rid="F3">3F</xref>).</p></tp:treatment-sec><tp:treatment-sec sec-type="material" id="SECID0E45AE"><title>Specimens examined.</title><p><bold>Seoul-Si</bold> 4♂, Mt. Gwanak, Daehak-dong, Gwanak-gu, Seoul-si, <named-content xmlns:xlink="http://www.w3.org/1999/xlink" content-type="dwc:verbatimCoordinates" xlink:type="simple"><named-content content-type="geo-json" specific-use="{&#34;type&#34;:&#34;Point&#34;,&#34;coordinates&#34;:[126.947000,37.451000]}" id="NCID0EI6AE" xlink:type="simple">N37°27.06', E126°56.82'</named-content></named-content>, 184m alt., 18 January 2016, J. B. Seung leg. (collected in overwintering larval stage, 03. iv. 2016, adult emergence) (<abbrev xmlns:xlink="http://www.w3.org/1999/xlink" xlink:title="Seoul National University" id="ABBRID0EN6AE" xlink:type="simple">SNU</abbrev>); <bold>Gyeonggi-Do</bold> 2♂, Mt. Bara, Hagui-dong, Uiwang-si, <named-content xmlns:xlink="http://www.w3.org/1999/xlink" content-type="dwc:verbatimCoordinates" xlink:type="simple"><named-content content-type="geo-json" specific-use="{&#34;type&#34;:&#34;Point&#34;,&#34;coordinates&#34;:[127.022833,37.372333]}" id="NCID0EW6AE" xlink:type="simple">N37°22.34', E127°1.37'</named-content></named-content>, 189m alt., light trap, 22 June 2015, J. B. Seung leg. (<abbrev xmlns:xlink="http://www.w3.org/1999/xlink" xlink:title="Seoul National University" id="ABBRID0E26AE" xlink:type="simple">SNU</abbrev>); 1♂, Mt. Bara, Hagui-dong, Uiwang-si, <named-content xmlns:xlink="http://www.w3.org/1999/xlink" content-type="dwc:verbatimCoordinates" xlink:type="simple"><named-content content-type="geo-json" specific-use="{&#34;type&#34;:&#34;Point&#34;,&#34;coordinates&#34;:[127.022333,37.373000]}" id="NCID0EDAAG" xlink:type="simple">N37°22.38', E127°1.34'</named-content></named-content>, 174m alt., light trap, 01 June 2016, J. B. Seung leg. (<abbrev xmlns:xlink="http://www.w3.org/1999/xlink" xlink:title="Seoul National University" id="ABBRID0EIAAG" xlink:type="simple">SNU</abbrev>); 1♂, Mt. Bara, Hagui-dong, Uiwang-si, <named-content xmlns:xlink="http://www.w3.org/1999/xlink" content-type="dwc:verbatimCoordinates" xlink:type="simple"><named-content content-type="geo-json" specific-use="{&#34;type&#34;:&#34;Point&#34;,&#34;coordinates&#34;:[127.022333,37.373000]}" id="NCID0EPAAG" xlink:type="simple">N37°22.38', E127°1.34'</named-content></named-content>, 174m alt., light trap, 04 June 2016, M. S. Oh leg. (<abbrev xmlns:xlink="http://www.w3.org/1999/xlink" xlink:title="Seoul National University" id="ABBRID0EUAAG" xlink:type="simple">SNU</abbrev>); 2♀, Baekgok-ri, Mado-myeon, Hwaseong-si, <named-content xmlns:xlink="http://www.w3.org/1999/xlink" content-type="dwc:verbatimCoordinates" xlink:type="simple"><named-content content-type="geo-json" specific-use="{&#34;type&#34;:&#34;Point&#34;,&#34;coordinates&#34;:[126.727333,37.177500]}" id="NCID0E2AAG" xlink:type="simple">N37°10.65', E126°43.64'</named-content></named-content>, 115m alt., flight intercept trap, 06–28 June 2016, Seung and Yeom leg. (<abbrev xmlns:xlink="http://www.w3.org/1999/xlink" xlink:title="Seoul National University" id="ABBRID0EABAG" xlink:type="simple">SNU</abbrev>).</p></tp:treatment-sec><tp:treatment-sec sec-type="distribution" id="SECID0EEBAG"><title>Distribution.</title><p>Korea (New record), Japan.</p></tp:treatment-sec><tp:treatment-sec sec-type="remarks" id="SECID0EJBAG"><title>Remarks.</title><p>Last instar larvae of <italic><tp:taxon-name><tp:taxon-name-part taxon-name-part-type="genus" reg="Dirrhagofarsus">Dirrhagofarsus</tp:taxon-name-part><tp:taxon-name-part taxon-name-part-type="species" reg="unicolor">unicolor</tp:taxon-name-part></tp:taxon-name></italic> were collected in standing dead <italic><tp:taxon-name><tp:taxon-name-part taxon-name-part-type="genus" reg="Alnus">A.</tp:taxon-name-part><tp:taxon-name-part taxon-name-part-type="species" reg="japonica">japonica</tp:taxon-name-part></tp:taxon-name></italic> trees in January. They remained in U-form in oval larval cells. Adults emerged together with other eucnemid species, <italic><tp:taxon-name><tp:taxon-name-part taxon-name-part-type="genus" reg="Dirrhagofarsus">Dirrhagofarsus</tp:taxon-name-part><tp:taxon-name-part taxon-name-part-type="species" reg="modestus">modestus</tp:taxon-name-part></tp:taxon-name></italic> and <italic><tp:taxon-name><tp:taxon-name-part taxon-name-part-type="genus" reg="Hylis">Hylis</tp:taxon-name-part></tp:taxon-name></italic> sp., 70 days later following rearing at room temperature. Most of specimens were collected by light trap, occasionally by flight intercept traps. They were observed clicking as well as flying and running.</p></tp:treatment-sec></tp:taxon-treatment>
